# Supplementary material for: Data-driven prediction of lipophilic drug solubility in supercritical CO2 using an adaptive ensemble learning architecture
Source: Front Med (Lausanne). 2026 May 13;13:1780240. doi: 10.3389/fmed.2026.1780240 (PMC13212485; doi:10.3389/fmed.2026.1780240)
Supplement: Supplementary file 1 [file Table_1.xlsx]

## Sheet: All
Temp (k)	Pressure (Mpa)	molecular weight (g/mol)	melting point (C)	Solubility (g/l) *10
308	12	804.03	128	0.084
308	15	804.03	128	0.107
308	18	804.03	128	0.126
308	21	804.03	128	0.135
308	24	804.03	128	0.15
308	27	804.03	128	0.175
308	30	804.03	128	0.188
318	12	804.03	128	0.065
318	15	804.03	128	0.092
318	18	804.03	128	0.111
318	21	804.03	128	0.131
318	24	804.03	128	0.156
318	27	804.03	128	0.177
318	30	804.03	128	0.198
328	12	804.03	128	0.048
328	15	804.03	128	0.076
328	18	804.03	128	0.114
328	21	804.03	128	0.139
328	24	804.03	128	0.173
328	27	804.03	128	0.199
328	30	804.03	128	0.228
338	12	804.03	128	0.029
338	15	804.03	128	0.056
338	18	804.03	128	0.096
338	21	804.03	128	0.184
338	24	804.03	128	0.176
338	27	804.03	128	0.203
338	30	804.03	128	0.235
308	12	822.95	185	0.82
308	15	822.95	185	1.147
308	18	822.95	185	1.304
308	21	822.95	185	1.637
308	24	822.95	185	1.844
308	27	822.95	185	2.171
308	30	822.95	185	2.435
318	12	822.95	185	0,482
318	15	822.95	185	0,933
318	18	822.95	185	1.287
318	21	822.95	185	1.619
318	24	822.95	185	1.909
318	27	822.95	185	2.383
318	30	822.95	185	2.766
328	12	822.95	185	0,238
328	15	822.95	185	0.7
328	18	822.95	185	1.18
328	21	822.95	185	1.597
328	24	822.95	185	2.026
328	27	822.95	185	2.573
328	30	822.95	185	2.944
338	12	822.95	185	0.109
338	15	822.95	185	0.501
338	18	822.95	185	1.098
338	21	822.95	185	1.528
338	24	822.95	185	2.165
338	27	822.95	185	2.623
338	30	822.95	185	2.983
308	12	270.21	231	0.877
308	15	270.21	231	1.077
308	18	270.21	231	1.199
308	21	270.21	231	1.326
308	24	270.21	231	1.716
308	27	270.21	231	1.919
308	30	270.21	231	2.061
318	12	270.21	231	0.49
318	15	270.21	231	0.826
318	18	270.21	231	1.062
318	21	270.21	231	1.28
318	24	270.21	231	1.78
318	27	270.21	231	2.013
318	30	270.21	231	2.15
328	12	270.21	231	0.283
328	15	270.21	231	0.511
328	18	270.21	231	0.867
328	21	270.21	231	1.326
328	24	270.21	231	1.96
328	27	270.21	231	2.295
328	30	270.21	231	2.722
338	12	270.21	231	0.127
338	15	270.21	231	0.334
338	18	270.21	231	0.896
338	21	270.21	231	1.294
338	24	270.21	231	1.951
338	27	270.21	231	2.713
338	30	270.21	231	3.212
313	17.5	914.172	183	0.212245
313	20	914.172	183	0.229158
313	22.5	914.172	183	0.265309
313	25	914.172	183	0.351988
318	17.5	914.172	183	0.24906
318	20	914.172	183	0.260322
318	22.5	914.172	183	0.282832
318	25	914.172	183	0.37944
323	12.5	914.172	183	0.243294
323	15	914.172	183	0.255192
323	17.5	914.172	183	0.289304
323	20	914.172	183	0.323752
323	22.5	914.172	183	0.36414
328	12.5	914.172	183	0.38016
328	15	914.172	183	0.34317
328	17.5	914.172	183	0.355992
328	20	914.172	183	0.380636
328	22.5	914.172	183	0.407176
328	25	914.172	183	0.45675

## Sheet: Randomized
Temp (k)	Pressure (Mpa)	molecular weight (g/mol)	melting point (C)	Solubility (g/l) *10
313	22.5	914.172	183	0.265309
318	24	822.95	185	1.909
308	15	270.21	231	1.077
318	22.5	914.172	183	0.282832
338	12	822.95	185	0.109
338	24	822.95	185	2.165
318	25	914.172	183	0.37944
308	30	270.21	231	2.061
323	20	914.172	183	0.323752
318	30	804.03	128	0.198
308	12	804.03	128	0.084
328	15	822.95	185	0.7
318	15	822.95	185	0,933
318	21	804.03	128	0.131
338	21	804.03	128	0.184
318	15	270.21	231	0.826
338	21	822.95	185	1.528
323	22.5	914.172	183	0.36414
328	15	270.21	231	0.511
318	17.5	914.172	183	0.24906
323	12.5	914.172	183	0.243294
313	25	914.172	183	0.351988
328	12	270.21	231	0.283
318	24	270.21	231	1.78
308	18	270.21	231	1.199
308	30	804.03	128	0.188
308	24	822.95	185	1.844
338	21	270.21	231	1.294
328	15	804.03	128	0.076
338	27	804.03	128	0.203
328	24	822.95	185	2.026
338	15	822.95	185	0.501
308	15	822.95	185	1.147
308	24	804.03	128	0.15
318	20	914.172	183	0.260322
338	30	822.95	185	2.983
338	27	822.95	185	2.623
338	24	804.03	128	0.176
338	27	270.21	231	2.713
318	30	822.95	185	2.766
338	15	270.21	231	0.334
338	18	822.95	185	1.098
328	30	804.03	128	0.228
308	27	270.21	231	1.919
328	20	914.172	183	0.380636
318	30	270.21	231	2.15
338	24	270.21	231	1.951
328	12	804.03	128	0.048
318	12	822.95	185	0,482
338	15	804.03	128	0.056
308	21	270.21	231	1.326
308	18	804.03	128	0.126
338	30	270.21	231	3.212
338	12	270.21	231	0.127
308	12	270.21	231	0.877
318	27	270.21	231	2.013
318	27	822.95	185	2.383
328	30	822.95	185	2.944
308	27	822.95	185	2.171
328	18	804.03	128	0.114
338	12	804.03	128	0.029
308	18	822.95	185	1.304
318	12	270.21	231	0.49
328	21	822.95	185	1.597
328	18	270.21	231	0.867
338	18	804.03	128	0.096
328	15	914.172	183	0.34317
328	17.5	914.172	183	0.355992
328	25	914.172	183	0.45675
328	27	804.03	128	0.199
308	12	822.95	185	0.82
308	30	822.95	185	2.435
328	21	804.03	128	0.139
318	15	804.03	128	0.092
318	18	822.95	185	1.287
328	12	822.95	185	0,238
328	24	804.03	128	0.173
328	27	270.21	231	2.295
318	12	804.03	128	0.065
323	15	914.172	183	0.255192
318	21	822.95	185	1.619
308	21	804.03	128	0.135
308	15	804.03	128	0.107
328	27	822.95	185	2.573
328	12.5	914.172	183	0.38016
328	21	270.21	231	1.326
328	18	822.95	185	1.18
318	27	804.03	128	0.177
308	21	822.95	185	1.637
338	18	270.21	231	0.896
318	21	270.21	231	1.28
338	30	804.03	128	0.235
328	22.5	914.172	183	0.407176
318	18	804.03	128	0.111
313	17.5	914.172	183	0.212245
313	20	914.172	183	0.229158
308	24	270.21	231	1.716
328	30	270.21	231	2.722
318	18	270.21	231	1.062
328	24	270.21	231	1.96
308	27	804.03	128	0.175
318	24	804.03	128	0.156
323	17.5	914.172	183	0.289304
